# Supplementary material for: Copy Number Variants in the Kallikrein Gene Cluster
Source: PLoS One. 2013 Jul 22;8(7):e69097. doi: 10.1371/journal.pone.0069097 (PMC3718828; doi:10.1371/journal.pone.0069097)
Supplement: Table S1 — All values are median (IQR) or frequency (percent). (XLS) [file pone.0069097.s003.xls]

## Sheet: Supplementary Table 1
Table S1. Patient characteristics by biopsy outcome. All
values are median (IQR) or frequency (percent).
	No cancer	Cancer
	(N=412)	(N=276)
Age at biopsy	63.7 (58.8, 68.2)	66.2 (61.2, 72.3)
Total PSAa	6.8 (5.1, 10.0)	8.5 (5.5, 16.4)
Clinical Gleason grade
≤ 6	-	133 (49%)
7	-	103 (38%)
≥ 8	-	38 (14%)
Clinical stage
≤ T1	307 (75%)	152 (55%)
T2	85 (21%)	76 (28%)
T3	20 (5%)	45 (16%)
T4	0 (0%)	2 (0.7%)
aProstate-specific antigen.
