# Supplementary material for: Copy Number Variants in the Kallikrein Gene Cluster
Source: PLoS One. 2013 Jul 22;8(7):e69097. doi: 10.1371/journal.pone.0069097 (PMC3718828; doi:10.1371/journal.pone.0069097)
Supplement: Table S2 — (A) SNPs used in the first screening for deletions in the kallikrein locus. (B) SNPs used in haplotyping of the identified deletions. (XLS) [file pone.0069097.s004.xls]

## Sheet: Supplementary Table 2
Table S2. SNP markers in the kallikrein gene locus analyzed in this study. (A) SNPs used in the first screening for
deletions in the kallikrein locus. (B) SNPs used in haplotyping of the identified deletions.
A
SNP ID	Chromosome positiona	Gene	Function	Variation	Minor allele in CEU	Allele frequency in HapMap				Ancestral alleleb
						CEU	YRI	CHB	JPT
rs2659101	56014023	KLK1	nearGene-3	C/T	T	0.361	0.526	0.125	0.261	T
122ex5	56014449			A/T	-	-	-	-	-	-
rs5517	56015044	KLK1	missense	A/G	G	0.217	0.175	0.7	0.455	ND
rs5516	56015285	KLK1	missense	C/G	-	-	0.333	-	-	C
rs1054713	56015313	KLK1	cds-synon	C/T	T	0.373	0.229	0.128	0.244	C
rs5515	56015488	KLK1	missense	G/A	A	0	0.102	0	0	G
rs2659058	56017918	KLK1	intron	A/G	G	0.358	0.325	0.111	0.25	A
rs3212820	56018170	KLK1	intron	G/T	T	0.173	0.043	-	-	G
9int1	56018784			G/A	-	-	-	-	-	-
rs2739398	56018983	KLK1	nearGene-5	C/G	-	-	-	-	-	ND
rs5514	56019345	KLK1	nearGene-5	G/T	T	0	0.108	0	0	ND
rs3212815	56019522	KLK1	nearGene-5	C/T	T	0	0.108	0	0	ND
rs3212855	56019581	KLK1	nearGene-5	A/C	C	0.093	0.034	0.114	0.133	ND
511ex5	56020506			C/T	-	-	-	-	-	-
rs3212810	56020548	KLK1	nearGene-5	G/A	A	0.224	0.042	0.644	0.375	A
rs3212853	56020606	KLK1	nearGene-5	A/G	-	-	-	-	-	G
354ex5	56020663			T/A	-	-	-	-	-	-
59ex5	56020958			G/A	-	-	-	-	-	-
10int2	56022239			G/C	-	-	-	-	-	-
rs266114	56024482	KLK15	intron	T/C	C	0.383	0.433	0.211	0.322	ND
rs266115	56025050	KLK15	intron	A/G	G	0.117	0.25	0.122	0.122	A
rs3745523	56026702	KLK15	nearGene-5	C/T	T	0.25	0.258	0.244	0.267	C
731prom	56026861			A/T	-	-	-	-	-	-
rs925013	56045413			C/T	-	-	-	-	-	T
rs266863	56047462			C/T	T	0.35	-	0.511	0.489	T
rs2739451	56049083	KLK3	nearGene-5	T/C	C	0.4	0.305	0.122	0.144	T
292prom	56049274			G/T	-	-	-	-	-	-
rs3760721	56049316	KLK3	nearGene-5	C/T	-	-	-	-	-	C
rs266882	56049825	KLK3	nearGene-5	A/G	-	-	-	-	-	G
rs2292186	56050206	KLK3	intron	A/G	-	-	-	-	-	ND
rs266880	56050283	KLK3	intron	G/C	C	0.491	0.441	0.878	0.795	C
rs2271094	56051309	KLK3	cds-synon	C/T	-	-	-	-	-	ND
rs12946	56053127	KLK3	cds-synon	C/T	-	-	-	-	-	C
rs61752561	56053194	KLK3	missense	A/G	-	-	-	-	-	ND
rs2003783	56053284	KLK3	missense	G/T	T	0.075	0.158	0.091	0.08	T
rs2659122	56054838	KLK3	UTR-3	A/G	G	0.19	0.534	0.439	0.477	G
rs1058205	56055210	KLK3	UTR-3	T/C	C	0.125	0.467	0.356	0.4	T
rs1058274	56055260	KLK3	UTR-3	A/G	-	-	-	-	-	A
rs3760728	56066404			C/G	G	0.425	0.042	0.489	0.4	G
rs3760731	56067528	KLK2	nearGene-5	C/T	T	0.042	0.059	0.156	0.239	C
809prom	56068298			G/A	-	-	-	-	-	-
rs11670728	56068301	KLK2	nearGene-5	A/G	-	-	-	-	-	G
rs12978483	56068318	KLK2	nearGene-5	A/G	-	-	-	-	-	A
109ex2	56069897			G/A	-	-	-	-	-	-
rs198972	56071705	KLK2	cds-synon	C/T	T	0.325	0.758	0.244	0.256	C
rs198977	56073589	KLK2	UTR-3, missense	C/T	T	0.217	0.525	0.155	0.186	C
296ex5	56073767			G/A	-	-	-	-	-	-
rs198978	56074884	KLK2	UTR-3	G/T	-	-	-	-	-	T
1541int	56075012			G/T	-	-	-	-	-	-
rs187930	56075162	KLK2	UTR-3	C/A	A	0.092	0.383	0.011	0	ND
rs1654553	56102928	KLK4	intron	A/G	G	0.435	0.58	0.128	0.026	A
rs2569527	56103448	KLK4	missense	A/C	C	0	0	0	0	A
rs2242670	56104127	KLK4	intron	C/T	T	0.475	0.492	0.778	0.9	C
rs1654552	56104478	KLK4	cds-synon	G/T	-	-	-	0.133	0.023	G
rs1654551	56104480	KLK4	missense	T/G	-	-	0.333	0.091	0.085	T
rs198969	56105614	KLK4	intron	G/C	C	0.491	0.508	0.183	0.056	G
rs1701932	56111506			C/T	T	0.362	0.195	0.878	0.811	C
rs268912	56135489			G/T	T	0.267	0.491	0	0	T
rs1897604	56139766	KLK5	intron	A/G	G	0.371	0.161	0.878	0.872	G
rs2232534	56144005	KLK5	missense	A/G	G	0	0	0	0	A
rs183854	56144062	KLK5	missense	G/A	A	0.008	0	0	0	G
rs2569522	56147201	KLK5	intron	A/G	G	0.283	0.608	0.678	0.711	G
rs268889	56153001			C/T	-	-	-	-	-	T
rs1654537	56158328	KLK6	intron	T/C	C	0.308	0.275	0.289	0.3	ND
rs268884	56172258	KLK7	UTR-3	C/T	-	-	-	-	-	T
rs1654528	56172652	KLK7	cds-synon	G/C	C	0.034	0.373	0	0	C
rs1654527	56172794	KLK7	intron	A/C	C	0.033	-	0	0	A
rs1701924	56174781	KLK7	intron	T/C	C	0.288	0.655	0.478	0.5	C
rs1654523	56177006	KLK7	intron	A/G	G	0.083	0.076	0	0	A
rs2659067	56177434	KLK7	cds-synon	G/A	A	0.083	0.05	0	0	G
rs1275221	56178879	KLK7	UTR-5	G/A	A	0.275	0.492	0.489	0.5	ND
rs906190	56189231			G/A	A	0.383	0.308	0.311	0.2	ND
rs1612902	56191007	KLK8	nearGene-3	A/G	G	0.448	-	-	-	ND
rs1722561	56192055	KLK8	intron	C/T	-	-	-	-	-	C
rs1701947	56195887	KLK8	intron	A/T	T	0.45	0.897	0.411	0.318	ND
rs2659096	56197960	KLK8	nearGene-5	A/G	G	0.353	0.526	0.352	0.239	A
rs952109	56203682	KLK9	intron	C/T	T	0.433	0.975	0.5	0.58	ND
rs885756	56205227	KLK9	nearGene-5	T/C	C	0.033	0	0	0	T
rs10426	56209610	KLK10	UTR-3	C/T	T	0.208	0.142	0.078	0.08	C
rs7259651	56215089	KLK10	UTR-5, nearGene-5	A/G	G	0.293	0.263	0.278	0.398	G
rs1048344	56217515	KLK11	UTR-3	A/G	G	0.208	0.475	0.356	0.341	A
rs2691208	56217900	KLK11	intron	C/T	T	0.183	0.367	0.222	0.222	C
rs1048328	56219176	KLK11	missense	C/T	T	0.078	0	0	0	ND
rs2250066	56220931	KLK11	intron	C/T	T	0.133	0.392	0.067	0.089	C
rs1474520	56222505	KLK11	nearGene-5	T/C	C	0.132	0.434	0.08	0.07	C
rs2739437	56223773	KLK11	nearGene-5	C/T	-	-	-	-	-	T
rs3865443	56229494	KLK12	intron	G/T	T	0.225	0.25	0.644	0.511	G
rs8104554	56229928	KLK12	UTR-5	T/G	G	0.233	0.237	0.644	0.5	G
rs3760739	56230373	KLK12	nearGene-5	G/T	T	0.358	0.117	0.278	0.456	ND
rs2736436	56250926	KLK13	nearGene-3	C/G	G	0.35	0.093	0.807	0.905	C
rs2569474	56255777	KLK13	intron	A/G	G	0.258	0.242	0.022	0.078	A
rs4575635	56257847	KLK13	intron	C/G	G	0.442	0.633	0.133	0.033	C
rs2569484	56268086			G/T	T	0.25	0.317	0	0	G
rs2569488	56271458			T/C	C	0.2	0.467	0.078	0.044	C
rs867192	56275238	KLK14	intron	G/T	T	0.086	0.06	0.048	0.047	G
rs2569491	56276728	KLK14	missense	G/A	A	0.192	0.75	0.067	0.045	A
rs2691244	56277071	KLK14	intron	A/G	G	0.275	0.078	0.571	0.613	A
aNCBI Build 36.3, chromosome 19.
bND, no data.
B
SNP ID	Chromosome positiona	Gene	Function	Variation	Minor allele in CEU	Allele frequency in HapMap				Ancestral alleleb
						CEU	YRI	CHB	JPT
rs2659101	56014023	KLK1	nearGene-3	C/T	T	0.361	0.526	0.125	0.261	T
rs1054713	56015313	KLK1	cds-synon	C/T	T	0.373	0.229	0.128	0.244	C
rs5515	56015488	KLK1	missense	G/A	A	0	0.102	0	0	G
rs2659058	56017918	KLK1	intron	A/G	G	0.358	0.325	0.111	0.25	A
rs3212820	56018170	KLK1	intron	G/T	T	0.173	0.043	-	-	G
9int1	56018784			G/A	-	-	-	-	-	-
rs5514	56019345	KLK1	nearGene-5	G/T	T	0	0.108	0	0	ND
rs3212815	56019522	KLK1	nearGene-5	C/T	T	0	0.108	0	0	ND
rs3212855	56019581	KLK1	nearGene-5	A/C	C	0.093	0.034	0.114	0.133	ND
511ex5	56020506			C/T	-	-	-	-	-	-
rs3212810	56020548	KLK1	nearGene-5	G/A	A	0.224	0.042	0.644	0.375	A
rs3212853	56020606	KLK1	nearGene-5	A/G	-	-	-	-	-	G
354ex5	56020663			T/A	-	-	-	-	-	-
59ex5	56020958			G/A	-	-	-	-	-	-
5int3	56021940			G/A	-	-	-	-	-	-
rs3745522	56022744	KLK15	cds-synon	G/T	T	0.225	0.033	0.622	0.356	G
rs3745523	56026702	KLK15	nearGene-5	C/T	T	0.25	0.258	0.244	0.267	C
rs3760721	56049316	KLK3	nearGene-5	C/T	-	-	-	-	-	C
rs266882	56049825	KLK3	nearGene-5	A/G	-	-	-	-	-	G
rs2292186	56050206	KLK3	intron	A/G	-	-	-	-	-	ND
rs266880	56050283	KLK3	intron	G/C	C	0.491	0.441	0.878	0.795	C
rs2271094	56051309	KLK3	cds-synon	C/T	-	-	-	-	-	ND
rs2271092	56051355	KLK3	missense	C/T	T	0	0	0	0	ND
rs2003783	56053284	KLK3	missense	G/T	T	0.075	0.158	0.091	0.08	T
rs2659122	56054838	KLK3	UTR-3	A/G	G	0.19	0.534	0.439	0.477	G
rs1058205	56055210	KLK3	UTR-3	T/C	C	0.125	0.467	0.356	0.4	T
rs1058274	56055260	KLK3	UTR-3	A/G	-	-	-	-	-	A
rs3760728	56066404			C/G	G	0.425	0.042	0.489	0.4	G
rs3760731	56067528	KLK2	nearGene-5	C/T	T	0.042	0.059	0.156	0.239	C
rs11084038	56067904	KLK2	nearGene-5	C/T	-	-	-	-	-	C
rs11670728	56068301	KLK2	nearGene-5	A/G	-	-	-	-	-	G
rs12978483	56068318	KLK2	nearGene-5	A/G	-	-	-	-	-	A
rs6072	56069794	KLK2	missense	A/C/G	-	-	-	-	-	ND
rs10422897	56069854	KLK2	missense	T/C	C	0	0	0	0	T
rs198972	56071705	KLK2	cds-synon	C/T	T	0.325	0.758	0.244	0.256	C
rs198977	56073589	KLK2	UTR-3, missense	C/T	T	0.217	0.525	0.155	0.186	C
rs1059712	56073613	KLK2	UTR-3, missense	G/A	A	0	0	0	0	ND
296ex5	56073767			G/A	-	-	-	-	-	-
rs198978	56074884	KLK2	UTR-3	G/T	-	-	-	-	-	T
rs187930	56075162	KLK2	UTR-3	C/A	A	0.092	0.383	0.011	0	ND
rs2242670	56104127	KLK4	intron	C/T	T	0.475	0.492	0.778	0.9	C
rs1654552	56104478	KLK4	cds-synon	G/T	-	-	-	-	-	G
rs1654551	56104480	KLK4	missense	G/T	-	-	-	-	-	T
rs1701932	56111506			C/T	T	0.362	0.195	0.878	0.811	C
rs1897604	56139766	KLK5	intron	A/G	G	0.371	0.161	0.878	0.872	G
rs268909	56141476	KLK5	intron	T/C	C	0.153	0.686	0.078	0.1	T
rs2232534	56144005	KLK5	missense	A/G	G	0	0	0	0	A
rs183854	56144062	KLK5	missense	G/A	A	0.008	0	0	0	G
rs1701950	56156908	KLK6	cds-synon	C/G	G	0.142	0.267	0	0	ND
rs1654537	56158328	KLK6	intron	T/C	C	0.308	0.275	0.289	0.3	ND
rs268884	56172258	KLK7	UTR-3	C/T	-	-	-	-	-	T
rs1654528	56172652	KLK7	cds-synon	G/C	C	0.034	0.373	0	0	C
rs1701924	56174781	KLK7	intron	T/C	C	0.288	0.655	0.478	0.5	C
rs1654523	56177006	KLK7	intron	A/G	G	0.083	0.076	0	0	A
rs2659067	56177434	KLK7	cds-synon	G/A	A	0.083	0.05	0	0	G
rs1612902	56191007	KLK8	nearGene-3	A/G	G	0.448	-	-	-	ND
rs952109	56203682	KLK9	intron	C/T	T	0.433	0.975	0.5	0.58	ND
rs885756	56205227	KLK9	nearGene-5	T/C	C	0.033	0	0	0	T
rs10426	56209610	KLK10	UTR-3	C/T	T	0.208	0.142	0.078	0.08	C
rs1048344	56217515	KLK11	UTR-3	A/G	G	0.208	0.475	0.356	0.341	A
rs3745539	56219853	KLK11	missense	C/T	T	0.042	0.017	0.078	0.17	C
rs2250066	56220931	KLK11	intron	C/T	T	0.133	0.392	0.067	0.089	C
rs1474520	56222505	KLK11	nearGene-5	T/C	C	0.132	0.434	0.08	0.07	C
rs2739437	56223773	KLK11	nearGene-5	C/T	-	-	-	-	-	T
rs3745540	56226942	KLK12	intron	G/A	A	0.408	0.675	0.333	0.344	ND
rs8104554	56229928	KLK12	UTR-5	T/G	G	0.233	0.237	0.644	0.5	G
rs4575635	56257847	KLK13	intron	C/G	G	0.442	0.633	0.133	0.033	C
rs2691244	56277071	KLK14	intron	A/G	G	0.275	0.078	0.571	0.613	A
aNCBI Build 36.3, chromosome 19.
bND, no data.
