# Supplementary material for: Copy Number Variants in the Kallikrein Gene Cluster
Source: PLoS One. 2013 Jul 22;8(7):e69097. doi: 10.1371/journal.pone.0069097 (PMC3718828; doi:10.1371/journal.pone.0069097)
Supplement: Table S4 — (XLS) [file pone.0069097.s006.xls]

## Sheet: Supplementary Table 4
Table S4. Microsatellite markers analyzed in the kallikrein gene locus.
Marker name	Chromosome positiona	Microsatellite sequence	Copy number	Product length (bp)	Primer sequence 5'-3'
					Forward	Reverse
KLK9050	56000861-56000891	AC	15.5	260	AGTGATCTGCCTGCCTCAAA	GTTTCTTCCGCTAAACAAAGCGTGTTC
KLK21025	56012836-56012869	GT	17	200	CTCTCTCCCCCACTCTCTGTT	GTTTCTTCCAGAGACAGAAGGCTGGAC
KLK162621	56154432-56154477	TG	23	278	AGAATCACCCTGCAGGAAAG	GTTTCTTTCCTCTGCATCTTGGCATT
KLK200151	56191962-56192007	AC	23	211	CCTCTGTTCCTGGCCAATAG	GTTTCTTACTGCCATGAAAGCCAGTCT
KLK223456	56215267-56215304	AG	19	146	ACAGAGGCTGGCTTGAAAAG	GTTTCTTGGGTTTCCCTTTTTCCTTGT
aNCBI Build 36.3, chromosome 19.
