# Supplementary material for: Copy Number Variants in the Kallikrein Gene Cluster
Source: PLoS One. 2013 Jul 22;8(7):e69097. doi: 10.1371/journal.pone.0069097 (PMC3718828; doi:10.1371/journal.pone.0069097)
Supplement: Table S5 — (XLS) [file pone.0069097.s007.xls]

## Sheet: Supplementary Table 5
Table S5. Primer systems used in (A) long-range PCR, (B) sequencing of the deletion breakpoints and (C) deletion specific assays.
A
Marker name	Primer sequence 5'-3'		Amplicon length (bp)	Annealing temperature (°C)
	Forward	Reverse
KLK9	GTCAGAAACCAGAGGGTGGA	CCTCCTTTTCCAGGACACAA	7697	58
KLK15	TGGGATCCAGAGATAGAGGGTA	TCCGAGTGCCTAGAGGAAGA	6458	62
B
Marker name	Primer sequence 5'-3'
KLK9_2999_F	TTGGGTCCATTGGAGTGAAT
KLK9_3370_F	CATAGCAAGACCTCATCTTTGC
KLK15_1596_F	CCAAACCATTCCCATTCTCA
KLK15_2095_F	ATCCTTTCACGCACCTTGTG
C
Marker name	Primer sequence 5'-3'		Product size (bp)	Deletion product size (bp)		Annealing temperature (°C)	Extension time (min)
	Forward	Reverse
KLK9_4410	AAGACATGGGTGCAGGCTCCGA	AGGAATGTCGCCCCAACTCCCA	4410	2175		66		2
KLK15_3629	CCAGGCGCACTCTCATGAAGCT	AGGTCACCTTGGGTGTCAGGCAA	3629	235		66		0.5
